# Supplementary material for: A comparison framework and guideline of clustering methods for mass cytometry data
Source: Genome Biol. 2019 Dec 23;20:297. doi: 10.1186/s13059-019-1917-7 (PMC6929440; doi:10.1186/s13059-019-1917-7)
Supplement: Supplementary file 2 — Additional file 2. Supplementary data. [file 13059_2019_1917_MOESM2_ESM.xlsx]

## Sheet: summary_20k
tools	data	value	sd	index
Accense	Cell Cycle	756.4	11.5456	runtime
Accense	colon	740.4	23.2013	runtime
Accense	Levine13dim	692.261	0	runtime
Accense	Levine32dim	782.676	0	runtime
Accense	muscle	726.4	33.6645	runtime
Accense	Samusik01	799	0	runtime
ACDC	Cell Cycle	172.6	3.36155	runtime
ACDC	colon	78.456	5.83263	runtime
ACDC	Levine13dim	123	1.22474	runtime
ACDC	Levine32dim	115	2.23607	runtime
ACDC	muscle	95	3.16228	runtime
ACDC	Samusik01	156	2.23607	runtime
DEPECHE	Cell Cycle	272.051	162.687	runtime
DEPECHE	colon	269.301	61.3771	runtime
DEPECHE	Levine13dim	274.538	179.109	runtime
DEPECHE	Levine32dim	182.366	44.5985	runtime
DEPECHE	muscle	145.63	37.7525	runtime
DEPECHE	Samusik01	197.502	40.8634	runtime
FlowSOM	Cell Cycle	3.10407	0.203661	runtime
FlowSOM	colon	3.94908	0.447099	runtime
FlowSOM	Levine13dim	6.28947	0.628638	runtime
FlowSOM	Levine32dim	4.62555	0.325184	runtime
FlowSOM	muscle	2.84182	0.195974	runtime
FlowSOM	Samusik01	6.63008	0.816561	runtime
kmeans	Cell Cycle	0.451	0	runtime
kmeans	colon	0.42806	0	runtime
kmeans	Levine13dim	0.71	0	runtime
kmeans	Levine32dim	0.42	0	runtime
kmeans	muscle	0.557	0	runtime
kmeans	Samusik01	0.53	0	runtime
LDA	Cell Cycle	0.225768	0.0121189	runtime
LDA	colon	0.25277	0.00396577	runtime
LDA	Levine13dim	0.12	0	runtime
LDA	Levine32dim	0.2	0	runtime
LDA	muscle	0.200784	0.0130534	runtime
LDA	Samusik01	0.26	0	runtime
phenoGraph	Cell Cycle	51.4636	4.98467	runtime
phenoGraph	colon	22.544	1.8094	runtime
phenoGraph	Levine13dim	18.51	0.517494	runtime
phenoGraph	Levine32dim	25.858	0.787572	runtime
phenoGraph	muscle	34.1628	4.08144	runtime
phenoGraph	Samusik01	32.768	1.9142	runtime
Xshift	Cell Cycle	96.8	6.68581	runtime
Xshift	colon	59.6	4.44972	runtime
Xshift	Levine13dim	36.932	3.9816	runtime
Xshift	Levine32dim	49.8	1.30384	runtime
Xshift	muscle	51.8	1.48324	runtime
Xshift	Samusik01	61.2	3.03315	runtime
Accense	Cell Cycle	0.284427	0.0607339	accuracy
Accense	colon	0.316287	0.0588648	accuracy
Accense	Levine13dim	0.559123	0.12026	accuracy
Accense	Levine32dim	0.521773	0.0946793	accuracy
Accense	muscle	0.333425	0.048384	accuracy
Accense	Samusik01	0.593507	0.0714374	accuracy
ACDC	Cell Cycle	0.83924	0.0135927	accuracy
ACDC	colon	0.74658	0.00913047	accuracy
ACDC	Levine13dim	0.911044	0.00472542	accuracy
ACDC	Levine32dim	0.9965	0.000863862	accuracy
ACDC	muscle	0.876012	0.017673	accuracy
ACDC	Samusik01	0.962865	0.00361117	accuracy
DEPECHE	Cell Cycle	0.28958	0.00465894	accuracy
DEPECHE	colon	0.60386	0.0144177	accuracy
DEPECHE	Levine13dim	0.6918	0.0141343	accuracy
DEPECHE	Levine32dim	0.89227	0.00232718	accuracy
DEPECHE	muscle	0.83344	0.00223925	accuracy
DEPECHE	Samusik01	0.82531	0.00671895	accuracy
FlowSOM	Cell Cycle	0.66304	0.00529733	accuracy
FlowSOM	colon	0.57575	0.0135384	accuracy
FlowSOM	Levine13dim	0.84356	0.0272233	accuracy
FlowSOM	Levine32dim	0.86461	0.0902689	accuracy
FlowSOM	muscle	0.72633	0.023109	accuracy
FlowSOM	Samusik01	0.63311	0.0666711	accuracy
kmeans	Cell Cycle	0.39616	0.00521829	accuracy
kmeans	colon	0.48041	0.0275266	accuracy
kmeans	Levine13dim	0.55872	0.030316	accuracy
kmeans	Levine32dim	0.57017	0.0549867	accuracy
kmeans	muscle	0.61329	0.00513364	accuracy
kmeans	Samusik01	0.48194	0.0584809	accuracy
LDA	Cell Cycle	0.90739	0.00103284	accuracy
LDA	colon	0.85771	0.00132354	accuracy
LDA	Levine13dim	0.95845	0.00125847	accuracy
LDA	Levine32dim	0.9807	0.000544289	accuracy
LDA	muscle	0.924	0.00144827	accuracy
LDA	Samusik01	0.97557	0.000506952	accuracy
phenoGraph	Cell Cycle	0.25916	0.0402811	accuracy
phenoGraph	colon	0.39123	0.01105	accuracy
phenoGraph	Levine13dim	0.91803	0.00145456	accuracy
phenoGraph	Levine32dim	0.65976	0.0411556	accuracy
phenoGraph	muscle	0.40219	0.0128645	accuracy
phenoGraph	Samusik01	0.92351	0.0422967	accuracy
Xshift	Cell Cycle	0.35615	0.0505501	accuracy
Xshift	colon	0.35413	0.0214347	accuracy
Xshift	Levine13dim	0.78238	0.0216448	accuracy
Xshift	Levine32dim	0.87065	0.0508808	accuracy
Xshift	muscle	0.48265	0.0211478	accuracy
Xshift	Samusik01	0.90996	0.0230077	accuracy
Accense	Cell Cycle	0.281958	0.0539585	F-measure
Accense	colon	0.357842	0.0677555	F-measure
Accense	Levine13dim	0.635071	0.105067	F-measure
Accense	Levine32dim	0.567851	0.0922307	F-measure
Accense	muscle	0.361074	0.0585807	F-measure
Accense	Samusik01	0.647163	0.0610917	F-measure
ACDC	Cell Cycle	0.844703	0.0132284	F-measure
ACDC	colon	0.794437	0.0170319	F-measure
ACDC	Levine13dim	0.933162	0.00309278	F-measure
ACDC	Levine32dim	0.99632	0.000954025	F-measure
ACDC	muscle	0.88517	0.00921359	F-measure
ACDC	Samusik01	0.969108	0.00300993	F-measure
DEPECHE	Cell Cycle	0.359879	0.00389254	F-measure
DEPECHE	colon	0.699616	0.00976279	F-measure
DEPECHE	Levine13dim	0.800322	0.00784508	F-measure
DEPECHE	Levine32dim	0.92234	0.00203559	F-measure
DEPECHE	muscle	0.884171	0.00138395	F-measure
DEPECHE	Samusik01	0.863423	0.0060184	F-measure
FlowSOM	Cell Cycle	0.689859	0.00687235	F-measure
FlowSOM	colon	0.599577	0.0231941	F-measure
FlowSOM	Levine13dim	0.864541	0.0210696	F-measure
FlowSOM	Levine32dim	0.883105	0.0628494	F-measure
FlowSOM	muscle	0.735392	0.0168422	F-measure
FlowSOM	Samusik01	0.655022	0.0545804	F-measure
kmeans	Cell Cycle	0.422743	0.00299402	F-measure
kmeans	colon	0.519859	0.0232275	F-measure
kmeans	Levine13dim	0.627019	0.0239223	F-measure
kmeans	Levine32dim	0.670366	0.0375202	F-measure
kmeans	muscle	0.643335	0.0221	F-measure
kmeans	Samusik01	0.55927	0.0404469	F-measure
LDA	Cell Cycle	0.908868	0.00113138	F-measure
LDA	colon	0.858833	0.00166185	F-measure
LDA	Levine13dim	0.958874	0.00115404	F-measure
LDA	Levine32dim	0.980451	0.000549138	F-measure
LDA	muscle	0.923648	0.00153973	F-measure
LDA	Samusik01	0.975812	0.000413235	F-measure
phenoGraph	Cell Cycle	0.295335	0.0206365	F-measure
phenoGraph	colon	0.411547	0.013776	F-measure
phenoGraph	Levine13dim	0.939256	0.00126292	F-measure
phenoGraph	Levine32dim	0.73117	0.0324214	F-measure
phenoGraph	muscle	0.437296	0.0103799	F-measure
phenoGraph	Samusik01	0.926386	0.032589	F-measure
Xshift	Cell Cycle	0.406372	0.0648643	F-measure
Xshift	colon	0.358445	0.0188076	F-measure
Xshift	Levine13dim	0.806986	0.0244504	F-measure
Xshift	Levine32dim	0.880808	0.0456252	F-measure
Xshift	muscle	0.496838	0.0148518	F-measure
Xshift	Samusik01	0.92414	0.0251319	F-measure
Accense	Cell Cycle	0.233575	0.0202097	NMI
Accense	colon	0.452431	0.0396783	NMI
Accense	Levine13dim	0.72243	0.0610074	NMI
Accense	Levine32dim	0.664438	0.0589229	NMI
Accense	muscle	0.381148	0.037229	NMI
Accense	Samusik01	0.727851	0.038319	NMI
ACDC	Cell Cycle	0.456155	0.0246555	NMI
ACDC	colon	0.568669	0.0140598	NMI
ACDC	Levine13dim	0.876567	0.00694836	NMI
ACDC	Levine32dim	0.959356	0.00804511	NMI
ACDC	muscle	0.682171	0.0279356	NMI
ACDC	Samusik01	0.922535	0.00622366	NMI
DEPECHE	Cell Cycle	0.138735	0.025132	NMI
DEPECHE	colon	0.486655	0.0196243	NMI
DEPECHE	Levine13dim	0.667915	0.0094384	NMI
DEPECHE	Levine32dim	0.84162	0.0030183	NMI
DEPECHE	muscle	0.578354	0.00127674	NMI
DEPECHE	Samusik01	0.724269	0.00587313	NMI
FlowSOM	Cell Cycle	0.116134	0.0256031	NMI
FlowSOM	colon	0.532398	0.0118072	NMI
FlowSOM	Levine13dim	0.844346	0.0143591	NMI
FlowSOM	Levine32dim	0.87259	0.059653	NMI
FlowSOM	muscle	0.570383	0.0144499	NMI
FlowSOM	Samusik01	0.659862	0.0460333	NMI
kmeans	Cell Cycle	0.0963228	0.00271133	NMI
kmeans	colon	0.493026	0.0200939	NMI
kmeans	Levine13dim	0.707191	0.013977	NMI
kmeans	Levine32dim	0.725227	0.0213184	NMI
kmeans	muscle	0.5104	0.0142228	NMI
kmeans	Samusik01	0.650568	0.0201296	NMI
LDA	Cell Cycle	0.612429	0.00333167	NMI
LDA	colon	0.741038	0.000942351	NMI
LDA	Levine13dim	0.928096	0.00218585	NMI
LDA	Levine32dim	0.95923	0.000946439	NMI
LDA	muscle	0.761233	0.00377722	NMI
LDA	Samusik01	0.948419	0.000649165	NMI
phenoGraph	Cell Cycle	0.138643	0.00502966	NMI
phenoGraph	colon	0.429098	0.0074802	NMI
phenoGraph	Levine13dim	0.882729	0.00211592	NMI
phenoGraph	Levine32dim	0.760785	0.0220942	NMI
phenoGraph	muscle	0.39684	0.00469781	NMI
phenoGraph	Samusik01	0.899621	0.0257111	NMI
Xshift	Cell Cycle	0.168861	0.0102556	NMI
Xshift	colon	0.400198	0.00485693	NMI
Xshift	Levine13dim	0.784907	0.0205249	NMI
Xshift	Levine32dim	0.864674	0.0405977	NMI
Xshift	muscle	0.39067	0.00758023	NMI
Xshift	Samusik01	0.870253	0.00636332	NMI
Accense	Cell Cycle	0.126562	0.0416479	ARI
Accense	colon	0.24519	0.0601263	ARI
Accense	Levine13dim	0.591107	0.129046	ARI
Accense	Levine32dim	0.481169	0.104817	ARI
Accense	muscle	0.204426	0.0428582	ARI
Accense	Samusik01	0.566393	0.0767037	ARI
ACDC	Cell Cycle	0.556754	0.0283069	ARI
ACDC	colon	0.59968	0.0163624	ARI
ACDC	Levine13dim	0.918434	0.00682965	ARI
ACDC	Levine32dim	0.987332	0.00293587	ARI
ACDC	muscle	0.760358	0.028133	ARI
ACDC	Samusik01	0.955519	0.00333234	ARI
DEPECHE	Cell Cycle	0.0557505	0.0199727	ARI
DEPECHE	colon	0.517103	0.0167612	ARI
DEPECHE	Levine13dim	0.655967	0.0107175	ARI
DEPECHE	Levine32dim	0.927389	0.00317185	ARI
DEPECHE	muscle	0.706365	0.00286776	ARI
DEPECHE	Samusik01	0.82508	0.00786719	ARI
FlowSOM	Cell Cycle	0.138936	0.0457777	ARI
FlowSOM	colon	0.440708	0.0353187	ARI
FlowSOM	Levine13dim	0.85792	0.0208879	ARI
FlowSOM	Levine32dim	0.873444	0.119527	ARI
FlowSOM	muscle	0.525547	0.0257955	ARI
FlowSOM	Samusik01	0.618781	0.0832956	ARI
kmeans	Cell Cycle	0.069274	0.00329991	ARI
kmeans	colon	0.363522	0.0352212	ARI
kmeans	Levine13dim	0.564228	0.0367052	ARI
kmeans	Levine32dim	0.616912	0.0754916	ARI
kmeans	muscle	0.443109	0.0184299	ARI
kmeans	Samusik01	0.46284	0.0511737	ARI
LDA	Cell Cycle	0.716297	0.00486823	ARI
LDA	colon	0.762483	0.0014411	ARI
LDA	Levine13dim	0.95409	0.00211995	ARI
LDA	Levine32dim	0.981994	0.00093793	ARI
LDA	muscle	0.83024	0.00295939	ARI
LDA	Samusik01	0.97319	0.00110307	ARI
phenoGraph	Cell Cycle	0.0733255	0.00876165	ARI
phenoGraph	colon	0.273289	0.00824992	ARI
phenoGraph	Levine13dim	0.926842	0.00321175	ARI
phenoGraph	Levine32dim	0.671879	0.0367998	ARI
phenoGraph	muscle	0.27803	0.00628212	ARI
phenoGraph	Samusik01	0.924758	0.0523804	ARI
Xshift	Cell Cycle	0.076546	0.0337873	ARI
Xshift	colon	0.279585	0.0351992	ARI
Xshift	Levine13dim	0.77223	0.0298055	ARI
Xshift	Levine32dim	0.895834	0.0427957	ARI
Xshift	muscle	0.345953	0.0201993	ARI
Xshift	Samusik01	0.889933	0.0281205	ARI
Accense	Cell Cycle	2.92056	0.06838	CH
Accense	colon	3.02673	0.0853206	CH
Accense	Levine13dim	3.11699	0.0803952	CH
Accense	Levine32dim	3.13626	0.15851	CH
Accense	muscle	2.91805	0.0931873	CH
Accense	Samusik01	3.01432	0.0707054	CH
ACDC	Cell Cycle	3.09914	0.0833828	CH
ACDC	colon	3.33831	0.0868267	CH
ACDC	Levine13dim	3.67281	0.00231346	CH
ACDC	Levine32dim	3.31318	0.0129404	CH
ACDC	muscle	3.46338	0.0442168	CH
ACDC	Samusik01	3.4088	0.0165037	CH
DEPECHE	Cell Cycle	3.54221	0.020117	CH
DEPECHE	colon	3.65263	0.0312565	CH
DEPECHE	Levine13dim	3.977	0.0191057	CH
DEPECHE	Levine32dim	3.84653	0.001708	CH
DEPECHE	muscle	3.96172	0.00499656	CH
DEPECHE	Samusik01	3.80048	0.00511668	CH
FlowSOM	Cell Cycle	3.34987	0.0501072	CH
FlowSOM	colon	3.34605	0.0140314	CH
FlowSOM	Levine13dim	3.54593	0.00572853	CH
FlowSOM	Levine32dim	3.52823	0.0306848	CH
FlowSOM	muscle	3.59585	0.00891079	CH
FlowSOM	Samusik01	3.24869	0.0926259	CH
kmeans	Cell Cycle	3.64411	0.00422113	CH
kmeans	colon	3.51874	0.00696775	CH
kmeans	Levine13dim	3.55614	0.00763772	CH
kmeans	Levine32dim	3.58201	0.00938703	CH
kmeans	muscle	3.66113	0.0104918	CH
kmeans	Samusik01	3.42453	0.0119608	CH
LDA	Cell Cycle	3.15797	0.00730503	CH
LDA	colon	3.20844	0.00249939	CH
LDA	Levine13dim	3.53071	0.00965832	CH
LDA	Levine32dim	3.5275	0.00248195	CH
LDA	muscle	3.50663	0.0049707	CH
LDA	Samusik01	3.39174	0.00324864	CH
phenoGraph	Cell Cycle	3.19503	0.0230913	CH
phenoGraph	colon	3.1706	0.0233522	CH
phenoGraph	Levine13dim	3.77842	0.0144735	CH
phenoGraph	Levine32dim	3.48443	0.0203739	CH
phenoGraph	muscle	3.3364	0.0186925	CH
phenoGraph	Samusik01	3.4809	0.0150128	CH
Xshift	Cell Cycle	3.26671	0.0200358	CH
Xshift	colon	2.89568	0.013279	CH
Xshift	Levine13dim	3.43538	0.0269606	CH
Xshift	Levine32dim	3.50721	0.0325278	CH
Xshift	muscle	3.1045	0.0175885	CH
Xshift	Samusik01	3.06345	0.0338184	CH
Accense	Cell Cycle	2.50594	0.196296	DB
Accense	colon	1.71823	0.0770121	DB
Accense	Levine13dim	1.8996	0.0841367	DB
Accense	Levine32dim	2.31016	0.123815	DB
Accense	muscle	2.46897	0.0901141	DB
Accense	Samusik01	2.31696	0.206109	DB
ACDC	Cell Cycle	2.18056	0.267442	DB
ACDC	colon	1.9779	0.108807	DB
ACDC	Levine13dim	1.41984	0.0172292	DB
ACDC	Levine32dim	1.38861	0.00695336	DB
ACDC	muscle	1.57073	0.058765	DB
ACDC	Samusik01	1.39112	0.00950887	DB
DEPECHE	Cell Cycle	1.77464	0.026877	DB
DEPECHE	colon	1.75072	0.0253081	DB
DEPECHE	Levine13dim	1.16756	0.0335707	DB
DEPECHE	Levine32dim	1.47428	0.00290898	DB
DEPECHE	muscle	1.2241	0.0049948	DB
DEPECHE	Samusik01	1.48867	0.00656454	DB
FlowSOM	Cell Cycle	1.3262	0.0602291	DB
FlowSOM	colon	1.69443	0.0609056	DB
FlowSOM	Levine13dim	1.78736	0.0535328	DB
FlowSOM	Levine32dim	1.62508	0.124998	DB
FlowSOM	muscle	1.49078	0.139649	DB
FlowSOM	Samusik01	2.97221	0.532915	DB
kmeans	Cell Cycle	1.59721	0.00680914	DB
kmeans	colon	1.82363	0.071471	DB
kmeans	Levine13dim	2.13157	0.0526268	DB
kmeans	Levine32dim	2.0276	0.0672698	DB
kmeans	muscle	1.72747	0.0592289	DB
kmeans	Samusik01	2.11316	0.149882	DB
LDA	Cell Cycle	2.52395	0.0283437	DB
LDA	colon	2.1609	0.0229402	DB
LDA	Levine13dim	2.04302	0.106569	DB
LDA	Levine32dim	1.68717	0.0271684	DB
LDA	muscle	1.64572	0.0238414	DB
LDA	Samusik01	1.65018	0.00951143	DB
phenoGraph	Cell Cycle	2.51421	0.0711877	DB
phenoGraph	colon	1.9837	0.0454406	DB
phenoGraph	Levine13dim	1.45022	0.0558809	DB
phenoGraph	Levine32dim	1.77263	0.0951989	DB
phenoGraph	muscle	1.88789	0.0850404	DB
phenoGraph	Samusik01	1.44123	0.0486061	DB
Xshift	Cell Cycle	1.82229	0.153629	DB
Xshift	colon	2.30238	0.0902352	DB
Xshift	Levine13dim	2.18005	0.0939375	DB
Xshift	Levine32dim	1.91483	0.240207	DB
Xshift	muscle	2.28002	0.160772	DB
Xshift	Samusik01	2.04806	0.171013	DB
Accense	Cell Cycle	0.518622	0.0478276	XB
Accense	colon	0.927684	0.134931	XB
Accense	Levine13dim	1.18921	0.108035	XB
Accense	Levine32dim	0.687873	0.0543361	XB
Accense	muscle	0.806883	0.0900314	XB
Accense	Samusik01	0.543744	0.0245566	XB
ACDC	Cell Cycle	0.899373	0.0881219	XB
ACDC	colon	1.28985	0.0709898	XB
ACDC	Levine13dim	1.15141	0.096032	XB
ACDC	Levine32dim	0.674373	0.0530455	XB
ACDC	muscle	1.28141	0.189614	XB
ACDC	Samusik01	0.692697	0.04413	XB
DEPECHE	Cell Cycle	0.705344	0.0418717	XB
DEPECHE	colon	1.45519	0.0759522	XB
DEPECHE	Levine13dim	1.27433	0.105881	XB
DEPECHE	Levine32dim	0.706332	0.0771819	XB
DEPECHE	muscle	1.23621	0.0864138	XB
DEPECHE	Samusik01	0.833344	0.0480918	XB
FlowSOM	Cell Cycle	0.613743	0.0900731	XB
FlowSOM	colon	1.47581	0.0938035	XB
FlowSOM	Levine13dim	1.3761	0.217239	XB
FlowSOM	Levine32dim	0.697141	0.12066	XB
FlowSOM	muscle	1.23365	0.219892	XB
FlowSOM	Samusik01	1.04699	0.164853	XB
kmeans	Cell Cycle	0.721346	0.0280592	XB
kmeans	colon	1.38918	0.0643322	XB
kmeans	Levine13dim	1.48043	0.150724	XB
kmeans	Levine32dim	0.961853	0.0692182	XB
kmeans	muscle	1.30926	0.166115	XB
kmeans	Samusik01	0.785828	0.0526737	XB
LDA	Cell Cycle	0.947013	0.0262893	XB
LDA	colon	1.49489	0.115281	XB
LDA	Levine13dim	1.21199	0.0613436	XB
LDA	Levine32dim	0.738577	0.0506678	XB
LDA	muscle	1.53358	0.0707837	XB
LDA	Samusik01	0.809279	0.0791425	XB
phenoGraph	Cell Cycle	0.70634	0.0176919	XB
phenoGraph	colon	1.26605	0.0801556	XB
phenoGraph	Levine13dim	1.31035	0.147555	XB
phenoGraph	Levine32dim	0.921492	0.0588929	XB
phenoGraph	muscle	1.57848	0.210506	XB
phenoGraph	Samusik01	0.723995	0.0504467	XB
Xshift	Cell Cycle	0.6654	0.0745987	XB
Xshift	colon	1.21366	0.0710814	XB
Xshift	Levine13dim	1.69019	0.0872354	XB
Xshift	Levine32dim	0.658106	0.0878119	XB
Xshift	muscle	1.93812	0.206327	XB
Xshift	Samusik01	1.07982	0.134566	XB

## Sheet: summary_40k
tools	data	value	sd	index
Accense	Cell Cycle	3.17091	0.0137023	runtime
Accense	colon	3.18868	0.0417706	runtime
Accense	Levine13dim	3.16498	0	runtime
Accense	Levine32dim	3.17676	0	runtime
Accense	muscle	3.12471	0.0077704	runtime
Accense	Samusik01	3.18323	0	runtime
ACDC	Cell Cycle	2.41226	0.00575988	runtime
ACDC	colon	2.18285	0.022727	runtime
ACDC	Levine13dim	2.33801	0.00723637	runtime
ACDC	Levine32dim	2.26715	0.00524975	runtime
ACDC	muscle	2.22875	0.0135499	runtime
ACDC	Samusik01	2.51637	0.00620662	runtime
DEPECHE	Cell Cycle	2.37976	0.0932234	runtime
DEPECHE	colon	2.49506	0.184886	runtime
DEPECHE	Levine13dim	2.35941	0.249165	runtime
DEPECHE	Levine32dim	2.30029	0.140504	runtime
DEPECHE	muscle	2.20729	0.130509	runtime
DEPECHE	Samusik01	2.38146	0.112874	runtime
flowMeans	Cell Cycle	2.60681	0.103314	runtime
flowMeans	colon	2.48036	0.240848	runtime
flowMeans	Levine13dim	1.71777	0.081583	runtime
flowMeans	Levine32dim	2.85728	0.11427	runtime
flowMeans	muscle	3.05697	0.0901912	runtime
flowMeans	Samusik01	2.71954	0.0958382	runtime
FlowSOM	Cell Cycle	0.730994	0.0382647	runtime
FlowSOM	colon	0.699026	0.0477557	runtime
FlowSOM	Levine13dim	0.877792	0.0527471	runtime
FlowSOM	Levine32dim	0.851841	0.0299181	runtime
FlowSOM	muscle	0.644752	0.0274618	runtime
FlowSOM	Samusik01	1.06673	0.0500247	runtime
kmeans	Cell Cycle	-0.048177	0	runtime
kmeans	colon	-0.521131	0	runtime
kmeans	Levine13dim	-0.09691	0	runtime
kmeans	Levine32dim	-0.29243	0	runtime
kmeans	muscle	0.0338257	0	runtime
kmeans	Samusik01	-0.236572	0	runtime
LDA	Cell Cycle	-0.342345	0.00417144	runtime
LDA	colon	-0.365611	0.0178815	runtime
LDA	Levine13dim	-0.619789	0	runtime
LDA	Levine32dim	-0.376751	0	runtime
LDA	muscle	-0.398896	0.0256309	runtime
LDA	Samusik01	-0.309804	0	runtime
phenoGraph	Cell Cycle	2.21055	0.043267	runtime
phenoGraph	colon	1.78978	0.0210989	runtime
phenoGraph	Levine13dim	1.67076	0.0185241	runtime
phenoGraph	Levine32dim	1.89503	0.0168352	runtime
phenoGraph	muscle	1.95555	0.0437371	runtime
phenoGraph	Samusik01	2.00741	0.0165297	runtime
Xshift	Cell Cycle	2.53703	0.0174694	runtime
Xshift	colon	2.19078	0.0112144	runtime
Xshift	Levine13dim	2.04129	0.0428298	runtime
Xshift	Levine32dim	2.23417	0.0303104	runtime
Xshift	muscle	2.26113	0.020026	runtime
Xshift	Samusik01	2.28154	0.0303856	runtime
Accense	Cell Cycle	0.352929	0.0471187	accuracy
Accense	colon	0.320867	0.0353328	accuracy
Accense	Levine13dim	0.605542	0.0946001	accuracy
Accense	Levine32dim	0.551407	0.0793661	accuracy
Accense	muscle	0.368667	0.0663193	accuracy
Accense	Samusik01	0.58679	0.050171	accuracy
ACDC	Cell Cycle	0.834174	0.00709463	accuracy
ACDC	colon	0.743924	0.00260314	accuracy
ACDC	Levine13dim	0.901067	0.00294672	accuracy
ACDC	Levine32dim	0.994256	0.000603821	accuracy
ACDC	muscle	0.878742	0.0100607	accuracy
ACDC	Samusik01	0.968178	0.00267776	accuracy
DEPECHE	Cell Cycle	0.280825	0.0125609	accuracy
DEPECHE	colon	0.59017	0.0186356	accuracy
DEPECHE	Levine13dim	0.692945	0.0141798	accuracy
DEPECHE	Levine32dim	0.89305	0.000972754	accuracy
DEPECHE	muscle	0.834605	0.00180766	accuracy
DEPECHE	Samusik01	0.82995	0.00474315	accuracy
flowMeans	Cell Cycle	0.30554	0.00604952	accuracy
flowMeans	colon	0.509505	0.0893964	accuracy
flowMeans	Levine13dim	0.846975	0.048585	accuracy
flowMeans	Levine32dim	0.92156	0.0317651	accuracy
flowMeans	muscle	0.78803	0.019271	accuracy
flowMeans	Samusik01	0.90639	0.0162791	accuracy
FlowSOM	Cell Cycle	0.66053	0.00209175	accuracy
FlowSOM	colon	0.55973	0.028383	accuracy
FlowSOM	Levine13dim	0.853975	0.0235097	accuracy
FlowSOM	Levine32dim	0.87866	0.0974555	accuracy
FlowSOM	muscle	0.821035	0.00679286	accuracy
FlowSOM	Samusik01	0.838605	0.0693371	accuracy
kmeans	Cell Cycle	0.39694	0.00208421	accuracy
kmeans	colon	0.44796	0.0215762	accuracy
kmeans	Levine13dim	0.56837	0.0504469	accuracy
kmeans	Levine32dim	0.5753	0.041338	accuracy
kmeans	muscle	0.611315	0.00464006	accuracy
kmeans	Samusik01	0.48365	0.0571816	accuracy
LDA	Cell Cycle	0.909545	0.000611198	accuracy
LDA	colon	0.85764	0.00109124	accuracy
LDA	Levine13dim	0.958245	0.000532506	accuracy
LDA	Levine32dim	0.980925	0.000327395	accuracy
LDA	muscle	0.924015	0.00110773	accuracy
LDA	Samusik01	0.97568	0.000243285	accuracy
phenoGraph	Cell Cycle	0.23094	0.0267563	accuracy
phenoGraph	colon	0.377155	0.0200879	accuracy
phenoGraph	Levine13dim	0.88797	0.0147277	accuracy
phenoGraph	Levine32dim	0.6369	0.0253218	accuracy
phenoGraph	muscle	0.392975	0.0324558	accuracy
phenoGraph	Samusik01	0.926035	0.0412254	accuracy
Xshift	Cell Cycle	0.362185	0.0419125	accuracy
Xshift	colon	0.3187	0.0167161	accuracy
Xshift	Levine13dim	0.757275	0.00908909	accuracy
Xshift	Levine32dim	0.75425	0.0605275	accuracy
Xshift	muscle	0.511945	0.0590696	accuracy
Xshift	Samusik01	0.890885	0.0485209	accuracy
Accense	Cell Cycle	0.349977	0.0635807	F-measure
Accense	colon	0.349454	0.0442345	F-measure
Accense	Levine13dim	0.674535	0.0929472	F-measure
Accense	Levine32dim	0.600793	0.0627014	F-measure
Accense	muscle	0.407201	0.0743282	F-measure
Accense	Samusik01	0.637584	0.0399681	F-measure
ACDC	Cell Cycle	0.846626	0.00934273	F-measure
ACDC	colon	0.787425	0.00758385	F-measure
ACDC	Levine13dim	0.927488	0.00257142	F-measure
ACDC	Levine32dim	0.993881	0.000686434	F-measure
ACDC	muscle	0.878447	0.00891224	F-measure
ACDC	Samusik01	0.973144	0.00185459	F-measure
DEPECHE	Cell Cycle	0.355106	0.0109684	F-measure
DEPECHE	colon	0.689819	0.0132387	F-measure
DEPECHE	Levine13dim	0.80101	0.00767936	F-measure
DEPECHE	Levine32dim	0.923078	0.000884107	F-measure
DEPECHE	muscle	0.885007	0.00186043	F-measure
DEPECHE	Samusik01	0.867737	0.00471496	F-measure
flowMeans	Cell Cycle	0.350555	0.00505751	F-measure
flowMeans	colon	0.590076	0.0582396	F-measure
flowMeans	Levine13dim	0.884152	0.0343357	F-measure
flowMeans	Levine32dim	0.927902	0.0337094	F-measure
flowMeans	muscle	0.792787	0.0088977	F-measure
flowMeans	Samusik01	0.909916	0.0162937	F-measure
FlowSOM	Cell Cycle	0.689685	0.00287195	F-measure
FlowSOM	colon	0.588798	0.023036	F-measure
FlowSOM	Levine13dim	0.87602	0.0200056	F-measure
FlowSOM	Levine32dim	0.897906	0.0664466	F-measure
FlowSOM	muscle	0.828598	0.00732567	F-measure
FlowSOM	Samusik01	0.841726	0.0668403	F-measure
kmeans	Cell Cycle	0.422401	0.00190316	F-measure
kmeans	colon	0.495077	0.00860097	F-measure
kmeans	Levine13dim	0.629257	0.0325399	F-measure
kmeans	Levine32dim	0.674794	0.0231315	F-measure
kmeans	muscle	0.620748	0.00453663	F-measure
kmeans	Samusik01	0.553548	0.0401416	F-measure
LDA	Cell Cycle	0.910979	0.000547895	F-measure
LDA	colon	0.85865	0.00115577	F-measure
LDA	Levine13dim	0.95858	0.000482744	F-measure
LDA	Levine32dim	0.980659	0.000354644	F-measure
LDA	muscle	0.923767	0.00108853	F-measure
LDA	Samusik01	0.975914	0.000211961	F-measure
phenoGraph	Cell Cycle	0.27893	0.0197585	F-measure
phenoGraph	colon	0.399355	0.0136834	F-measure
phenoGraph	Levine13dim	0.912272	0.0167318	F-measure
phenoGraph	Levine32dim	0.706201	0.021285	F-measure
phenoGraph	muscle	0.433619	0.0249054	F-measure
phenoGraph	Samusik01	0.924874	0.0344261	F-measure
Xshift	Cell Cycle	0.397013	0.038273	F-measure
Xshift	colon	0.309386	0.0124213	F-measure
Xshift	Levine13dim	0.76062	0.0124608	F-measure
Xshift	Levine32dim	0.770568	0.0469471	F-measure
Xshift	muscle	0.513267	0.0462559	F-measure
Xshift	Samusik01	0.909094	0.0324106	F-measure
Accense	Cell Cycle	0.249015	0.0239629	NMI
Accense	colon	0.450377	0.028636	NMI
Accense	Levine13dim	0.748597	0.0603064	NMI
Accense	Levine32dim	0.687626	0.0388696	NMI
Accense	muscle	0.395325	0.0391037	NMI
Accense	Samusik01	0.716511	0.0236696	NMI
ACDC	Cell Cycle	0.432537	0.021157	NMI
ACDC	colon	0.570513	0.00881733	NMI
ACDC	Levine13dim	0.863514	0.00417382	NMI
ACDC	Levine32dim	0.93797	0.00518922	NMI
ACDC	muscle	0.674952	0.0168447	NMI
ACDC	Samusik01	0.93468	0.00470971	NMI
DEPECHE	Cell Cycle	0.136142	0.0245991	NMI
DEPECHE	colon	0.469414	0.0239243	NMI
DEPECHE	Levine13dim	0.66868	0.00985358	NMI
DEPECHE	Levine32dim	0.843634	0.000829776	NMI
DEPECHE	muscle	0.579188	0.00152298	NMI
DEPECHE	Samusik01	0.727064	0.00496307	NMI
flowMeans	Cell Cycle	0.184877	0.00466181	NMI
flowMeans	colon	0.470519	0.0618551	NMI
flowMeans	Levine13dim	0.835186	0.0281797	NMI
flowMeans	Levine32dim	0.911514	0.0289854	NMI
flowMeans	muscle	0.584058	0.014535	NMI
flowMeans	Samusik01	0.881765	0.0136875	NMI
FlowSOM	Cell Cycle	0.103984	0.00346231	NMI
FlowSOM	colon	0.530261	0.0156744	NMI
FlowSOM	Levine13dim	0.85901	0.00966356	NMI
FlowSOM	Levine32dim	0.883957	0.0600156	NMI
FlowSOM	muscle	0.646981	0.00722169	NMI
FlowSOM	Samusik01	0.818518	0.0639144	NMI
kmeans	Cell Cycle	0.096328	0.0015813	NMI
kmeans	colon	0.468773	0.00726794	NMI
kmeans	Levine13dim	0.707024	0.0192701	NMI
kmeans	Levine32dim	0.730233	0.011548	NMI
kmeans	muscle	0.495807	0.00289242	NMI
kmeans	Samusik01	0.643678	0.018608	NMI
LDA	Cell Cycle	0.618908	0.00315178	NMI
LDA	colon	0.741013	0.00121559	NMI
LDA	Levine13dim	0.927469	0.000756194	NMI
LDA	Levine32dim	0.959549	0.000559365	NMI
LDA	muscle	0.76059	0.00312256	NMI
LDA	Samusik01	0.948152	0.000349665	NMI
phenoGraph	Cell Cycle	0.136424	0.00871389	NMI
phenoGraph	colon	0.425366	0.00725126	NMI
phenoGraph	Levine13dim	0.863901	0.00780514	NMI
phenoGraph	Levine32dim	0.740961	0.0141921	NMI
phenoGraph	muscle	0.391218	0.00834711	NMI
phenoGraph	Samusik01	0.8979	0.0285066	NMI
Xshift	Cell Cycle	0.17097	0.0165321	NMI
Xshift	colon	0.376304	0.00762227	NMI
Xshift	Levine13dim	0.735914	0.0117759	NMI
Xshift	Levine32dim	0.769036	0.0323481	NMI
Xshift	muscle	0.388217	0.018986	NMI
Xshift	Samusik01	0.874245	0.0195759	NMI
Accense	Cell Cycle	0.168247	0.0395438	ARI
Accense	colon	0.230386	0.0303675	ARI
Accense	Levine13dim	0.640815	0.103391	ARI
Accense	Levine32dim	0.528902	0.0739543	ARI
Accense	muscle	0.23965	0.0759152	ARI
Accense	Samusik01	0.557418	0.0289531	ARI
ACDC	Cell Cycle	0.557943	0.0128557	ARI
ACDC	colon	0.595249	0.00409385	ARI
ACDC	Levine13dim	0.901097	0.00523345	ARI
ACDC	Levine32dim	0.979054	0.00199602	ARI
ACDC	muscle	0.759287	0.0189786	ARI
ACDC	Samusik01	0.961642	0.00213914	ARI
DEPECHE	Cell Cycle	0.0545701	0.0196615	ARI
DEPECHE	colon	0.504207	0.0188339	ARI
DEPECHE	Levine13dim	0.657082	0.0118011	ARI
DEPECHE	Levine32dim	0.929703	0.000861554	ARI
DEPECHE	muscle	0.707431	0.00349196	ARI
DEPECHE	Samusik01	0.829761	0.00683844	ARI
flowMeans	Cell Cycle	0.0693851	0.00582803	ARI
flowMeans	colon	0.372444	0.112519	ARI
flowMeans	Levine13dim	0.834865	0.0459124	ARI
flowMeans	Levine32dim	0.939715	0.0341974	ARI
flowMeans	muscle	0.636423	0.0347421	ARI
flowMeans	Samusik01	0.920608	0.00446095	ARI
FlowSOM	Cell Cycle	0.117052	0.002465	ARI
FlowSOM	colon	0.415669	0.0287787	ARI
FlowSOM	Levine13dim	0.873247	0.0168275	ARI
FlowSOM	Levine32dim	0.880284	0.126654	ARI
FlowSOM	muscle	0.668783	0.0174612	ARI
FlowSOM	Samusik01	0.856087	0.0732096	ARI
kmeans	Cell Cycle	0.0680665	0.00161439	ARI
kmeans	colon	0.323531	0.0131644	ARI
kmeans	Levine13dim	0.572068	0.0464767	ARI
kmeans	Levine32dim	0.64052	0.0637821	ARI
kmeans	muscle	0.424276	0.00550815	ARI
kmeans	Samusik01	0.465524	0.0481933	ARI
LDA	Cell Cycle	0.722486	0.00208917	ARI
LDA	colon	0.762566	0.00170706	ARI
LDA	Levine13dim	0.953934	0.000735282	ARI
LDA	Levine32dim	0.982958	0.000151657	ARI
LDA	muscle	0.829541	0.00306634	ARI
LDA	Samusik01	0.973456	0.000514601	ARI
phenoGraph	Cell Cycle	0.0683374	0.00743601	ARI
phenoGraph	colon	0.26963	0.00939146	ARI
phenoGraph	Levine13dim	0.888445	0.0158575	ARI
phenoGraph	Levine32dim	0.643688	0.02402	ARI
phenoGraph	muscle	0.269392	0.026103	ARI
phenoGraph	Samusik01	0.925004	0.0525656	ARI
Xshift	Cell Cycle	0.0751701	0.0352703	ARI
Xshift	colon	0.239872	0.0299309	ARI
Xshift	Levine13dim	0.746513	0.0116406	ARI
Xshift	Levine32dim	0.75934	0.0736632	ARI
Xshift	muscle	0.357229	0.0404684	ARI
Xshift	Samusik01	0.878064	0.0560627	ARI
Accense	Cell Cycle	3.24093	0.206932	CH
Accense	colon	3.2688	0.0622352	CH
Accense	Levine13dim	3.42296	0.0931767	CH
Accense	Levine32dim	3.46214	0.0900626	CH
Accense	muscle	3.22542	0.168757	CH
Accense	Samusik01	3.29521	0.0476211	CH
ACDC	Cell Cycle	3.46454	0.090062	CH
ACDC	colon	3.58978	0.0439886	CH
ACDC	Levine13dim	3.96383	0.011032	CH
ACDC	Levine32dim	3.6169	0.0045803	CH
ACDC	muscle	3.68997	0.030477	CH
ACDC	Samusik01	3.68266	0.0177546	CH
DEPECHE	Cell Cycle	3.83715	0.0283048	CH
DEPECHE	colon	3.98189	0.0374855	CH
DEPECHE	Levine13dim	4.27827	0.017446	CH
DEPECHE	Levine32dim	4.14799	0.000931071	CH
DEPECHE	muscle	4.26394	0.00441397	CH
DEPECHE	Samusik01	4.10276	0.00208622	CH
flowMeans	Cell Cycle	3.5992	0.028333	CH
flowMeans	colon	3.47932	0.106756	CH
flowMeans	Levine13dim	4.04749	0.0194094	CH
flowMeans	Levine32dim	3.85464	0.0393357	CH
flowMeans	muscle	3.38092	0.0564646	CH
flowMeans	Samusik01	3.40289	0.0381154	CH
FlowSOM	Cell Cycle	3.62944	0.00362633	CH
FlowSOM	colon	3.64346	0.01166	CH
FlowSOM	Levine13dim	3.84859	0.00711933	CH
FlowSOM	Levine32dim	3.82437	0.0284819	CH
FlowSOM	muscle	3.82615	0.0146483	CH
FlowSOM	Samusik01	3.69405	0.0256779	CH
kmeans	Cell Cycle	3.94142	0.00110239	CH
kmeans	colon	3.51091	0.00786466	CH
kmeans	Levine13dim	3.85082	0.015	CH
kmeans	Levine32dim	3.8761	0.0165644	CH
kmeans	muscle	3.97223	0.00219234	CH
kmeans	Samusik01	3.7087	0.0134745	CH
LDA	Cell Cycle	3.45811	0.00358372	CH
LDA	colon	3.51004	0.000937953	CH
LDA	Levine13dim	3.82884	0.010583	CH
LDA	Levine32dim	3.82966	0.00069634	CH
LDA	muscle	3.80728	0.00310823	CH
LDA	Samusik01	3.67665	0.00802463	CH
phenoGraph	Cell Cycle	3.42504	0.034976	CH
phenoGraph	colon	3.42305	0.019385	CH
phenoGraph	Levine13dim	4.07388	0.0176389	CH
phenoGraph	Levine32dim	3.74015	0.00812022	CH
phenoGraph	muscle	3.60517	0.0132325	CH
phenoGraph	Samusik01	3.73798	0.00330899	CH
Xshift	Cell Cycle	3.56196	0.0443355	CH
Xshift	colon	3.07057	0.0178533	CH
Xshift	Levine13dim	3.51058	0.0288866	CH
Xshift	Levine32dim	3.66689	0.0102231	CH
Xshift	muscle	3.28981	0.0273843	CH
Xshift	Samusik01	3.26603	0.0133534	CH
Accense	Cell Cycle	2.47459	0.256267	DB
Accense	colon	1.7064	0.0656267	DB
Accense	Levine13dim	1.88321	0.140842	DB
Accense	Levine32dim	2.34144	0.092509	DB
Accense	muscle	2.31902	0.317845	DB
Accense	Samusik01	2.34237	0.145382	DB
ACDC	Cell Cycle	2.07732	0.315647	DB
ACDC	colon	2.06074	0.116031	DB
ACDC	Levine13dim	1.49159	0.036966	DB
ACDC	Levine32dim	1.39743	0.00486335	DB
ACDC	muscle	1.71861	0.0514987	DB
ACDC	Samusik01	1.46502	0.0131789	DB
DEPECHE	Cell Cycle	1.77672	0.0322232	DB
DEPECHE	colon	1.77248	0.0249822	DB
DEPECHE	Levine13dim	1.16773	0.0342049	DB
DEPECHE	Levine32dim	1.47269	0.00231495	DB
DEPECHE	muscle	1.22347	0.00795712	DB
DEPECHE	Samusik01	1.48668	0.00543083	DB
flowMeans	Cell Cycle	1.62368	0.0340563	DB
flowMeans	colon	1.5864	0.0420542	DB
flowMeans	Levine13dim	1.50298	0.0848851	DB
flowMeans	Levine32dim	1.69753	0.219871	DB
flowMeans	muscle	1.76852	0.0768595	DB
flowMeans	Samusik01	1.60689	0.237369	DB
FlowSOM	Cell Cycle	1.35778	0.0351352	DB
FlowSOM	colon	1.65831	0.0514342	DB
FlowSOM	Levine13dim	1.75642	0.0615271	DB
FlowSOM	Levine32dim	1.5974	0.08634	DB
FlowSOM	muscle	1.44395	0.0461655	DB
FlowSOM	Samusik01	1.89672	0.379881	DB
kmeans	Cell Cycle	1.5971	0.00125528	DB
kmeans	colon	1.90374	0.0500847	DB
kmeans	Levine13dim	2.15498	0.0545724	DB
kmeans	Levine32dim	2.05865	0.0385692	DB
kmeans	muscle	1.77286	0.00994181	DB
kmeans	Samusik01	2.20718	0.0853625	DB
LDA	Cell Cycle	2.50803	0.0191322	DB
LDA	colon	2.17725	0.00646498	DB
LDA	Levine13dim	2.00462	0.0493002	DB
LDA	Levine32dim	1.70111	0.00987628	DB
LDA	muscle	1.66413	0.0206156	DB
LDA	Samusik01	1.63247	0.0241634	DB
phenoGraph	Cell Cycle	2.56921	0.150259	DB
phenoGraph	colon	1.90299	0.024519	DB
phenoGraph	Levine13dim	1.4645	0.0345513	DB
phenoGraph	Levine32dim	1.82927	0.0809529	DB
phenoGraph	muscle	1.86186	0.0417021	DB
phenoGraph	Samusik01	1.46066	0.0424435	DB
Xshift	Cell Cycle	1.73374	0.161799	DB
Xshift	colon	2.32183	0.0595443	DB
Xshift	Levine13dim	2.42837	0.0442938	DB
Xshift	Levine32dim	2.25763	0.132439	DB
Xshift	muscle	2.24598	0.152424	DB
Xshift	Samusik01	2.78551	0.464425	DB
Accense	Cell Cycle	0.647298	0.0749634	XB
Accense	colon	1.04271	0.0545161	XB
Accense	Levine13dim	1.23214	0.0277952	XB
Accense	Levine32dim	0.789096	0.0949839	XB
Accense	muscle	0.842	0.121121	XB
Accense	Samusik01	0.650022	0.0266351	XB
ACDC	Cell Cycle	0.93946	0.0428097	XB
ACDC	colon	1.42391	0.075385	XB
ACDC	Levine13dim	1.3109	0.0948014	XB
ACDC	Levine32dim	0.769331	0.130982	XB
ACDC	muscle	1.5641	0.155515	XB
ACDC	Samusik01	0.767262	0.0572925	XB
DEPECHE	Cell Cycle	0.769468	0.0177138	XB
DEPECHE	colon	1.63254	0.0930082	XB
DEPECHE	Levine13dim	1.3562	0.0391632	XB
DEPECHE	Levine32dim	0.757548	0.0350684	XB
DEPECHE	muscle	1.28922	0.0268857	XB
DEPECHE	Samusik01	0.914091	0.0109332	XB
flowMeans	Cell Cycle	0.729395	0.0393279	XB
flowMeans	colon	1.67063	0.195754	XB
flowMeans	Levine13dim	1.42344	0.118179	XB
flowMeans	Levine32dim	0.798467	0.0708886	XB
flowMeans	muscle	1.37496	0.14277	XB
flowMeans	Samusik01	0.630873	0.0475271	XB
FlowSOM	Cell Cycle	0.666942	0.0269371	XB
FlowSOM	colon	1.59101	0.15683	XB
FlowSOM	Levine13dim	1.50428	0.153134	XB
FlowSOM	Levine32dim	0.836618	0.0791506	XB
FlowSOM	muscle	1.35858	0.147269	XB
FlowSOM	Samusik01	0.828595	0.0831856	XB
kmeans	Cell Cycle	0.770503	0.0165289	XB
kmeans	colon	1.45697	0.105507	XB
kmeans	Levine13dim	1.62132	0.147148	XB
kmeans	Levine32dim	0.99716	0.0440969	XB
kmeans	muscle	1.49874	0.121248	XB
kmeans	Samusik01	0.936512	0.0792041	XB
LDA	Cell Cycle	1.00208	0.0357742	XB
LDA	colon	1.55642	0.0724031	XB
LDA	Levine13dim	1.38278	0.116664	XB
LDA	Levine32dim	0.715549	0.0139062	XB
LDA	muscle	1.60032	0.0900369	XB
LDA	Samusik01	1.04138	0.0808313	XB
phenoGraph	Cell Cycle	0.786446	0.0391779	XB
phenoGraph	colon	1.3997	0.119866	XB
phenoGraph	Levine13dim	1.39718	0.134909	XB
phenoGraph	Levine32dim	1.00087	0.0479197	XB
phenoGraph	muscle	1.72285	0.238866	XB
phenoGraph	Samusik01	0.766881	0.0830981	XB
Xshift	Cell Cycle	0.913055	0.306602	XB
Xshift	colon	1.3207	0.0510945	XB
Xshift	Levine13dim	1.78681	0.0476036	XB
Xshift	Levine32dim	0.829475	0.138221	XB
Xshift	muscle	2.14555	0.159885	XB
Xshift	Samusik01	1.26701	0.165406	XB

## Sheet: nCluster_nCell
Number of clusters & sample size, related to Figure 3C
tool	data	nCell	n.cluster	setting
FlowSOM	Levine32dim	5k	4	alternative
FlowSOM	Levine32dim	5k	6	alternative
FlowSOM	Levine32dim	5k	5	alternative
FlowSOM	Levine32dim	5k	4	alternative
FlowSOM	Levine32dim	5k	4	alternative
FlowSOM	Levine32dim	10k	6	alternative
FlowSOM	Levine32dim	10k	5	alternative
FlowSOM	Levine32dim	10k	4	alternative
FlowSOM	Levine32dim	10k	4	alternative
FlowSOM	Levine32dim	10k	5	alternative
FlowSOM	Levine32dim	20k	5	alternative
FlowSOM	Levine32dim	20k	4	alternative
FlowSOM	Levine32dim	20k	5	alternative
FlowSOM	Levine32dim	20k	5	alternative
FlowSOM	Levine32dim	20k	4	alternative
FlowSOM	Levine32dim	40k	4	alternative
FlowSOM	Levine32dim	40k	4	alternative
FlowSOM	Levine32dim	40k	4	alternative
FlowSOM	Levine32dim	40k	4	alternative
FlowSOM	Levine32dim	40k	6	alternative
FlowSOM	Levine32dim	60k	6	alternative
FlowSOM	Levine32dim	60k	5	alternative
FlowSOM	Levine32dim	60k	5	alternative
FlowSOM	Levine32dim	60k	5	alternative
FlowSOM	Levine32dim	60k	5	alternative
FlowSOM	Levine32dim	80k	5	alternative
FlowSOM	Levine32dim	80k	5	alternative
FlowSOM	Levine32dim	80k	5	alternative
FlowSOM	Levine32dim	80k	5	alternative
FlowSOM	Levine32dim	80k	6	alternative
FlowSOM	colon	5k	6	alternative
FlowSOM	colon	5k	8	alternative
FlowSOM	colon	5k	7	alternative
FlowSOM	colon	5k	8	alternative
FlowSOM	colon	5k	7	alternative
FlowSOM	colon	10k	9	alternative
FlowSOM	colon	10k	8	alternative
FlowSOM	colon	10k	9	alternative
FlowSOM	colon	10k	9	alternative
FlowSOM	colon	10k	8	alternative
FlowSOM	colon	20k	9	alternative
FlowSOM	colon	20k	9	alternative
FlowSOM	colon	20k	6	alternative
FlowSOM	colon	20k	12	alternative
FlowSOM	colon	20k	12	alternative
FlowSOM	colon	40k	8	alternative
FlowSOM	colon	40k	10	alternative
FlowSOM	colon	40k	8	alternative
FlowSOM	colon	40k	10	alternative
FlowSOM	colon	40k	15	alternative
FlowSOM	colon	60k	8	alternative
FlowSOM	colon	60k	10	alternative
FlowSOM	colon	60k	7	alternative
FlowSOM	colon	60k	7	alternative
FlowSOM	colon	60k	11	alternative
FlowSOM	colon	80k	7	alternative
FlowSOM	colon	80k	11	alternative
FlowSOM	colon	80k	9	alternative
FlowSOM	colon	80k	9	alternative
FlowSOM	colon	80k	8	alternative
flowMeans	Levine32dim	40k	13	default
flowMeans	Levine32dim	40k	13	default
flowMeans	Levine32dim	40k	12	default
flowMeans	Levine32dim	40k	16	default
flowMeans	Levine32dim	40k	13	default
flowMeans	Levine32dim	60k	15	default
flowMeans	Levine32dim	60k	13	default
flowMeans	Levine32dim	60k	15	default
flowMeans	Levine32dim	60k	19	default
flowMeans	Levine32dim	60k	17	default
flowMeans	Levine32dim	80k	13	default
flowMeans	Levine32dim	80k	19	default
flowMeans	Levine32dim	80k	15	default
flowMeans	Levine32dim	80k	14	default
flowMeans	Levine32dim	80k	18	default
flowMeans	colon	40k	13	default
flowMeans	colon	40k	17	default
flowMeans	colon	40k	17	default
flowMeans	colon	40k	11	default
flowMeans	colon	40k	13	default
flowMeans	colon	60k	12	default
flowMeans	colon	60k	18	default
flowMeans	colon	60k	15	default
flowMeans	colon	60k	9	default
flowMeans	colon	60k	14	default
flowMeans	colon	80k	17	default
flowMeans	colon	80k	15	default
flowMeans	colon	80k	16	default
flowMeans	colon	80k	13	default
flowMeans	colon	80k	11	default
phenograph	Levine32dim	5k	11	default
phenograph	Levine32dim	5k	9	default
phenograph	Levine32dim	5k	11	default
phenograph	Levine32dim	5k	11	default
phenograph	Levine32dim	5k	11	default
phenograph	Levine32dim	10k	10	default
phenograph	Levine32dim	10k	14	default
phenograph	Levine32dim	10k	13	default
phenograph	Levine32dim	10k	13	default
phenograph	Levine32dim	10k	13	default
phenograph	Levine32dim	20k	17	default
phenograph	Levine32dim	20k	17	default
phenograph	Levine32dim	20k	16	default
phenograph	Levine32dim	20k	18	default
phenograph	Levine32dim	20k	18	default
phenograph	Levine32dim	40k	19	default
phenograph	Levine32dim	40k	19	default
phenograph	Levine32dim	40k	19	default
phenograph	Levine32dim	40k	19	default
phenograph	Levine32dim	40k	20	default
phenograph	Levine32dim	60k	20	default
phenograph	Levine32dim	60k	21	default
phenograph	Levine32dim	60k	21	default
phenograph	Levine32dim	60k	20	default
phenograph	Levine32dim	60k	19	default
phenograph	Levine32dim	80k	22	default
phenograph	Levine32dim	80k	22	default
phenograph	Levine32dim	80k	22	default
phenograph	Levine32dim	80k	21	default
phenograph	Levine32dim	80k	22	default
phenograph	colon	5k	13	default
phenograph	colon	5k	13	default
phenograph	colon	5k	14	default
phenograph	colon	5k	14	default
phenograph	colon	5k	13	default
phenograph	colon	10k	13	default
phenograph	colon	10k	19	default
phenograph	colon	10k	17	default
phenograph	colon	10k	18	default
phenograph	colon	10k	18	default
phenograph	colon	20k	22	default
phenograph	colon	20k	25	default
phenograph	colon	20k	24	default
phenograph	colon	20k	22	default
phenograph	colon	20k	22	default
phenograph	colon	40k	26	default
phenograph	colon	40k	26	default
phenograph	colon	40k	27	default
phenograph	colon	40k	30	default
phenograph	colon	40k	26	default
phenograph	colon	60k	27	default
phenograph	colon	60k	28	default
phenograph	colon	60k	28	default
phenograph	colon	60k	27	default
phenograph	colon	60k	28	default
phenograph	colon	80k	28	default
phenograph	colon	80k	28	default
phenograph	colon	80k	30	default
phenograph	colon	80k	28	default
phenograph	colon	80k	27	default
Xshift	Levine32dim	5k	12	alternative
Xshift	Levine32dim	5k	13	alternative
Xshift	Levine32dim	5k	11	alternative
Xshift	Levine32dim	5k	9	alternative
Xshift	Levine32dim	5k	9	alternative
Xshift	Levine32dim	10k	11	alternative
Xshift	Levine32dim	10k	11	alternative
Xshift	Levine32dim	10k	11	alternative
Xshift	Levine32dim	10k	13	alternative
Xshift	Levine32dim	10k	11	alternative
Xshift	Levine32dim	20k	14	alternative
Xshift	Levine32dim	20k	11	alternative
Xshift	Levine32dim	20k	13	alternative
Xshift	Levine32dim	20k	16	alternative
Xshift	Levine32dim	20k	13	alternative
Xshift	Levine32dim	40k	13	alternative
Xshift	Levine32dim	40k	15	alternative
Xshift	Levine32dim	40k	16	alternative
Xshift	Levine32dim	40k	24	alternative
Xshift	Levine32dim	40k	16	alternative
Xshift	Levine32dim	60k	20	alternative
Xshift	Levine32dim	60k	27	alternative
Xshift	Levine32dim	60k	13	alternative
Xshift	Levine32dim	60k	22	alternative
Xshift	Levine32dim	60k	27	alternative
Xshift	Levine32dim	80k	26	alternative
Xshift	Levine32dim	80k	25	alternative
Xshift	Levine32dim	80k	34	alternative
Xshift	Levine32dim	80k	27	alternative
Xshift	Levine32dim	80k	25	alternative
Xshift	colon	5k	11	alternative
Xshift	colon	5k	14	alternative
Xshift	colon	5k	13	alternative
Xshift	colon	5k	12	alternative
Xshift	colon	5k	10	alternative
Xshift	colon	10k	12	alternative
Xshift	colon	10k	16	alternative
Xshift	colon	10k	15	alternative
Xshift	colon	10k	12	alternative
Xshift	colon	10k	12	alternative
Xshift	colon	20k	16	alternative
Xshift	colon	20k	21	alternative
Xshift	colon	20k	20	alternative
Xshift	colon	20k	19	alternative
Xshift	colon	20k	16	alternative
Xshift	colon	40k	23	alternative
Xshift	colon	40k	31	alternative
Xshift	colon	40k	23	alternative
Xshift	colon	40k	28	alternative
Xshift	colon	40k	32	alternative
Xshift	colon	60k	29	alternative
Xshift	colon	60k	25	alternative
Xshift	colon	60k	29	alternative
Xshift	colon	60k	30	alternative
Xshift	colon	60k	32	alternative
Xshift	colon	80k	34	alternative
Xshift	colon	80k	33	alternative
Xshift	colon	80k	32	alternative
Xshift	colon	80k	29	alternative
Xshift	colon	80k	34	alternative
Xshift	Levine32dim	5k	12	default
Xshift	Levine32dim	5k	12	default
Xshift	Levine32dim	5k	12	default
Xshift	Levine32dim	5k	11	default
Xshift	Levine32dim	5k	13	default
Xshift	Levine32dim	10k	13	default
Xshift	Levine32dim	10k	12	default
Xshift	Levine32dim	10k	15	default
Xshift	Levine32dim	10k	14	default
Xshift	Levine32dim	10k	13	default
Xshift	Levine32dim	20k	14	default
Xshift	Levine32dim	20k	15	default
Xshift	Levine32dim	20k	17	default
Xshift	Levine32dim	20k	16	default
Xshift	Levine32dim	20k	14	default
Xshift	Levine32dim	40k	22	default
Xshift	Levine32dim	40k	21	default
Xshift	Levine32dim	40k	21	default
Xshift	Levine32dim	40k	22	default
Xshift	Levine32dim	40k	23	default
Xshift	Levine32dim	60k	25	default
Xshift	Levine32dim	60k	27	default
Xshift	Levine32dim	60k	24	default
Xshift	Levine32dim	60k	23	default
Xshift	Levine32dim	60k	26	default
Xshift	Levine32dim	80k	25	default
Xshift	Levine32dim	80k	31	default
Xshift	Levine32dim	80k	33	default
Xshift	Levine32dim	80k	25	default
Xshift	Levine32dim	80k	29	default
Xshift	colon	5k	17	default
Xshift	colon	5k	17	default
Xshift	colon	5k	18	default
Xshift	colon	5k	19	default
Xshift	colon	5k	20	default
Xshift	colon	10k	30	default
Xshift	colon	10k	29	default
Xshift	colon	10k	33	default
Xshift	colon	10k	31	default
Xshift	colon	10k	29	default
Xshift	colon	20k	46	default
Xshift	colon	20k	45	default
Xshift	colon	20k	47	default
Xshift	colon	20k	42	default
Xshift	colon	20k	45	default
Xshift	colon	40k	67	default
Xshift	colon	40k	63	default
Xshift	colon	40k	64	default
Xshift	colon	40k	67	default
Xshift	colon	40k	65	default
Xshift	colon	60k	80	default
Xshift	colon	60k	86	default
Xshift	colon	60k	82	default
Xshift	colon	60k	85	default
Xshift	colon	60k	85	default
Xshift	colon	80k	90	default
Xshift	colon	80k	96	default
Xshift	colon	80k	99	default
Xshift	colon	80k	92	default
Xshift	colon	80k	94	default

## Sheet: Fmeasure_nCell
Fmeasure & sample size, related to Figure 3D
nCell	tools	data	setting	F-measure	sd
10k	FlowSOM	colon	alternative	0.591572	0.0545478
10k	FlowSOM	Levine32dim	alternative	0.796031	0.0247568
10k	phenoGraph	colon	default	0.450458	0.0226463
10k	phenoGraph	Levine32dim	default	0.767852	0.0415211
10k	Xshift	colon	alternative	0.50627	0.0168065
10k	Xshift	Levine32dim	alternative	0.909955	0.0361543
20k	FlowSOM	colon	alternative	0.596224	0.0336415
20k	FlowSOM	Levine32dim	alternative	0.790733	0.0186537
20k	phenoGraph	colon	default	0.411547	0.013776
20k	phenoGraph	Levine32dim	default	0.73117	0.0324214
20k	Xshift	colon	alternative	0.464031	0.0403693
20k	Xshift	Levine32dim	alternative	0.900222	0.0489733
40k	flowMeans	colon	default	0.6812	0.0167277
40k	flowMeans	Levine32dim	default	0.927902	0.0337094
40k	FlowSOM	colon	alternative	0.602141	0.0413483
40k	FlowSOM	Levine32dim	alternative	0.783906	0.019063
40k	phenoGraph	colon	default	0.399355	0.0136834
40k	phenoGraph	Levine32dim	default	0.706201	0.021285
40k	Xshift	colon	alternative	0.410138	0.0255574
40k	Xshift	Levine32dim	alternative	0.834364	0.0901671
5k	FlowSOM	colon	alternative	0.577782	0.0564443
5k	FlowSOM	Levine32dim	alternative	0.770181	0.0104145
5k	phenoGraph	colon	default	0.479338	0.0311116
5k	phenoGraph	Levine32dim	default	0.816941	0.0517458
5k	Xshift	colon	alternative	0.567243	0.0447279
5k	Xshift	Levine32dim	alternative	0.929883	0.0336011
60k	flowMeans	colon	default	0.618818	0.0251337
60k	flowMeans	Levine32dim	default	0.922831	0.0216831
60k	FlowSOM	colon	alternative	0.560941	0.0233477
60k	FlowSOM	Levine32dim	alternative	0.80717	0.00711865
60k	phenoGraph	colon	default	0.392417	0.01455
60k	phenoGraph	Levine32dim	default	0.695602	0.0323072
60k	Xshift	colon	alternative	0.411812	0.0354626
60k	Xshift	Levine32dim	alternative	0.750426	0.0826016
80k	flowMeans	colon	default	0.570683	0.0308228
80k	flowMeans	Levine32dim	default	0.908529	0.030691
80k	FlowSOM	colon	alternative	0.577874	0.0568899
80k	FlowSOM	Levine32dim	alternative	0.808898	0.00391541
80k	phenoGraph	colon	default	0.394801	0.00584046
80k	phenoGraph	Levine32dim	default	0.677749	0.0110006
80k	Xshift	colon	alternative	0.398719	0.0176017
80k	Xshift	Levine32dim	alternative	0.712554	0.0216027

## Sheet: nCluster
nCluster, related to Figure 3A&B
n	data	tools	count	n.cluster
20k	Levine13dim	Accense	1	23
20k	Levine13dim	Accense	2	32
20k	Levine13dim	Accense	3	22
20k	Levine13dim	Accense	4	32
20k	Levine13dim	Accense	5	19
40k	Levine13dim	Accense	1	27
40k	Levine13dim	Accense	2	16
40k	Levine13dim	Accense	3	20
40k	Levine13dim	Accense	4	21
40k	Levine13dim	Accense	5	33
20k	Levine32dim	Accense	1	33
20k	Levine32dim	Accense	2	17
20k	Levine32dim	Accense	3	16
20k	Levine32dim	Accense	4	31
20k	Levine32dim	Accense	5	24
40k	Levine32dim	Accense	1	24
40k	Levine32dim	Accense	2	25
40k	Levine32dim	Accense	3	20
40k	Levine32dim	Accense	4	17
40k	Levine32dim	Accense	5	23
20k	Samusik01	Accense	1	23
20k	Samusik01	Accense	2	27
20k	Samusik01	Accense	3	35
20k	Samusik01	Accense	4	31
20k	Samusik01	Accense	5	34
40k	Samusik01	Accense	1	30
40k	Samusik01	Accense	2	29
40k	Samusik01	Accense	3	30
40k	Samusik01	Accense	4	25
40k	Samusik01	Accense	5	39
20k	Levine13dim	Xshift	1	26
20k	Levine13dim	Xshift	2	25
20k	Levine13dim	Xshift	3	26
20k	Levine13dim	Xshift	4	23
20k	Levine13dim	Xshift	5	28
40k	Levine13dim	Xshift	1	51
40k	Levine13dim	Xshift	2	43
40k	Levine13dim	Xshift	3	44
40k	Levine13dim	Xshift	4	43
40k	Levine13dim	Xshift	5	47
20k	Levine32dim	Xshift	1	14
20k	Levine32dim	Xshift	2	15
20k	Levine32dim	Xshift	3	17
20k	Levine32dim	Xshift	4	16
20k	Levine32dim	Xshift	5	14
40k	Levine32dim	Xshift	1	22
40k	Levine32dim	Xshift	2	21
40k	Levine32dim	Xshift	3	21
40k	Levine32dim	Xshift	4	22
40k	Levine32dim	Xshift	5	23
20k	Samusik01	Xshift	1	20
20k	Samusik01	Xshift	2	17
20k	Samusik01	Xshift	3	21
20k	Samusik01	Xshift	4	20
20k	Samusik01	Xshift	5	19
40k	Samusik01	Xshift	1	25
40k	Samusik01	Xshift	2	23
40k	Samusik01	Xshift	3	24
40k	Samusik01	Xshift	4	25
40k	Samusik01	Xshift	5	24
20k	muscle	Xshift	1	23
20k	muscle	Xshift	2	23
20k	muscle	Xshift	3	22
20k	muscle	Xshift	4	24
20k	muscle	Xshift	5	23
40k	muscle	Xshift	1	32
40k	muscle	Xshift	2	28
40k	muscle	Xshift	3	30
40k	muscle	Xshift	4	31
40k	muscle	Xshift	5	30
20k	Cell Cycle	Xshift	1	9
20k	Cell Cycle	Xshift	2	11
20k	Cell Cycle	Xshift	3	12
20k	Cell Cycle	Xshift	4	8
20k	Cell Cycle	Xshift	5	10
40k	Cell Cycle	Xshift	1	11
40k	Cell Cycle	Xshift	2	11
40k	Cell Cycle	Xshift	3	11
40k	Cell Cycle	Xshift	4	11
40k	Cell Cycle	Xshift	5	8
20k	colon	Xshift	1	46
20k	colon	Xshift	2	45
20k	colon	Xshift	3	47
20k	colon	Xshift	4	42
20k	colon	Xshift	5	45
40k	colon	Xshift	1	67
40k	colon	Xshift	2	63
40k	colon	Xshift	3	64
40k	colon	Xshift	4	67
40k	colon	Xshift	5	68
20k	muscle	phenoGraph	1	13
20k	muscle	phenoGraph	2	13
20k	muscle	phenoGraph	3	15
20k	muscle	phenoGraph	4	14
20k	muscle	phenoGraph	5	14
40k	muscle	phenoGraph	1	16
40k	muscle	phenoGraph	2	17
40k	muscle	phenoGraph	3	18
40k	muscle	phenoGraph	4	16
40k	muscle	phenoGraph	5	14
20k	Cell Cycle	phenoGraph	1	18
20k	Cell Cycle	phenoGraph	2	21
20k	Cell Cycle	phenoGraph	3	19
20k	Cell Cycle	phenoGraph	4	20
20k	Cell Cycle	phenoGraph	5	18
40k	Cell Cycle	phenoGraph	1	20
40k	Cell Cycle	phenoGraph	2	22
40k	Cell Cycle	phenoGraph	3	21
40k	Cell Cycle	phenoGraph	4	21
40k	Cell Cycle	phenoGraph	5	20
20k	colon	phenoGraph	1	22
20k	colon	phenoGraph	2	25
20k	colon	phenoGraph	3	24
20k	colon	phenoGraph	4	22
20k	colon	phenoGraph	5	22
40k	colon	phenoGraph	1	26
40k	colon	phenoGraph	2	26
40k	colon	phenoGraph	3	27
40k	colon	phenoGraph	4	30
40k	colon	phenoGraph	5	26
20k	Levine13dim	phenoGraph	1	13
20k	Levine13dim	phenoGraph	2	13
20k	Levine13dim	phenoGraph	3	14
20k	Levine13dim	phenoGraph	4	13
20k	Levine13dim	phenoGraph	5	14
40k	Levine13dim	phenoGraph	1	13
40k	Levine13dim	phenoGraph	2	14
40k	Levine13dim	phenoGraph	3	13
40k	Levine13dim	phenoGraph	4	13
40k	Levine13dim	phenoGraph	5	14
20k	Levine32dim	phenoGraph	1	17
20k	Levine32dim	phenoGraph	2	17
20k	Levine32dim	phenoGraph	3	16
20k	Levine32dim	phenoGraph	4	18
20k	Levine32dim	phenoGraph	5	18
40k	Levine32dim	phenoGraph	1	19
40k	Levine32dim	phenoGraph	2	19
40k	Levine32dim	phenoGraph	3	19
40k	Levine32dim	phenoGraph	4	19
40k	Levine32dim	phenoGraph	5	20
20k	Samusik01	phenoGraph	1	20
20k	Samusik01	phenoGraph	2	19
20k	Samusik01	phenoGraph	3	20
20k	Samusik01	phenoGraph	4	21
20k	Samusik01	phenoGraph	5	19
40k	Samusik01	phenoGraph	1	23
40k	Samusik01	phenoGraph	2	22
40k	Samusik01	phenoGraph	3	22
40k	Samusik01	phenoGraph	4	22
40k	Samusik01	phenoGraph	5	22
20k	Levine13dim	DEPECHE	1	6
20k	Levine13dim	DEPECHE	2	7
20k	Levine13dim	DEPECHE	3	6
20k	Levine13dim	DEPECHE	4	6
20k	Levine13dim	DEPECHE	5	6
40k	Levine13dim	DEPECHE	1	6
40k	Levine13dim	DEPECHE	2	7
40k	Levine13dim	DEPECHE	3	6
40k	Levine13dim	DEPECHE	4	6
40k	Levine13dim	DEPECHE	5	6
20k	Levine32dim	DEPECHE	1	6
20k	Levine32dim	DEPECHE	2	6
20k	Levine32dim	DEPECHE	3	6
20k	Levine32dim	DEPECHE	4	6
20k	Levine32dim	DEPECHE	5	6
40k	Levine32dim	DEPECHE	1	6
40k	Levine32dim	DEPECHE	2	6
40k	Levine32dim	DEPECHE	3	6
40k	Levine32dim	DEPECHE	4	6
40k	Levine32dim	DEPECHE	5	6
20k	Samusik01	DEPECHE	1	7
20k	Samusik01	DEPECHE	2	7
20k	Samusik01	DEPECHE	3	7
20k	Samusik01	DEPECHE	4	7
20k	Samusik01	DEPECHE	5	7
40k	Samusik01	DEPECHE	1	7
40k	Samusik01	DEPECHE	2	7
40k	Samusik01	DEPECHE	3	7
40k	Samusik01	DEPECHE	4	7
40k	Samusik01	DEPECHE	5	7
20k	muscle	DEPECHE	1	3
20k	muscle	DEPECHE	2	3
20k	muscle	DEPECHE	3	3
20k	muscle	DEPECHE	4	3
20k	muscle	DEPECHE	5	3
20k	colon	DEPECHE	1	5
20k	colon	DEPECHE	2	4
20k	colon	DEPECHE	3	5
20k	colon	DEPECHE	4	5
20k	colon	DEPECHE	5	5
40k	muscle	DEPECHE	1	4
40k	muscle	DEPECHE	2	3
40k	muscle	DEPECHE	3	3
40k	muscle	DEPECHE	4	3
40k	muscle	DEPECHE	5	3
40k	colon	DEPECHE	1	4
40k	colon	DEPECHE	2	4
40k	colon	DEPECHE	3	5
40k	colon	DEPECHE	4	4
40k	colon	DEPECHE	5	5
20k	Cell Cycle	DEPECHE	1	6
20k	Cell Cycle	DEPECHE	2	6
20k	Cell Cycle	DEPECHE	3	6
20k	Cell Cycle	DEPECHE	4	5
20k	Cell Cycle	DEPECHE	5	6
40k	Cell Cycle	DEPECHE	1	6
40k	Cell Cycle	DEPECHE	2	6
40k	Cell Cycle	DEPECHE	3	7
40k	Cell Cycle	DEPECHE	4	5
40k	Cell Cycle	DEPECHE	5	6
40k	Levine13dim	flowMeans	1	13
40k	Levine13dim	flowMeans	2	14
40k	Levine13dim	flowMeans	3	14
40k	Levine13dim	flowMeans	4	16
40k	Levine13dim	flowMeans	5	14
40k	Levine32dim	flowMeans	1	13
40k	Levine32dim	flowMeans	2	13
40k	Levine32dim	flowMeans	3	12
40k	Levine32dim	flowMeans	4	16
40k	Levine32dim	flowMeans	5	13
40k	colon	flowMeans	1	13
40k	colon	flowMeans	2	17
40k	colon	flowMeans	3	17
40k	colon	flowMeans	4	11
40k	colon	flowMeans	5	13
40k	Samusik01	flowMeans	1	23
40k	Samusik01	flowMeans	2	23
40k	Samusik01	flowMeans	3	25
40k	Samusik01	flowMeans	4	21
40k	Samusik01	flowMeans	5	28
40k	muscle	flowMeans	1	21
40k	muscle	flowMeans	2	17
40k	muscle	flowMeans	3	20
40k	muscle	flowMeans	4	19
40k	muscle	flowMeans	5	20
40k	Cell Cycle	flowMeans	1	12
40k	Cell Cycle	flowMeans	2	12
40k	Cell Cycle	flowMeans	3	13
40k	Cell Cycle	flowMeans	4	13
40k	Cell Cycle	flowMeans	5	11
20k	muscle	Accense	1	29
20k	muscle	Accense	2	18
20k	muscle	Accense	3	16
20k	muscle	Accense	4	26
20k	muscle	Accense	5	24
40k	muscle	Accense	1	15
40k	muscle	Accense	2	29
40k	muscle	Accense	3	14
40k	muscle	Accense	4	33
40k	muscle	Accense	5	16
20k	Cell Cycle	Accense	1	15
20k	Cell Cycle	Accense	2	19
20k	Cell Cycle	Accense	3	23
20k	Cell Cycle	Accense	4	22
20k	Cell Cycle	Accense	5	18
40k	Cell Cycle	Accense	1	25
40k	Cell Cycle	Accense	2	21
40k	Cell Cycle	Accense	3	19
40k	Cell Cycle	Accense	4	16
40k	Cell Cycle	Accense	5	9
20k	colon	Accense	1	18
20k	colon	Accense	2	22
20k	colon	Accense	3	40
20k	colon	Accense	4	22
20k	colon	Accense	5	36
40k	colon	Accense	1	40
40k	colon	Accense	2	31
40k	colon	Accense	3	33
40k	colon	Accense	4	24
40k	colon	Accense	5	25
